# Supplementary material for: Child stunting prevalence determination at sector level in Rwanda using small area estimation
Source: BMC Nutr. 2023 Dec 12;9:147. doi: 10.1186/s40795-023-00806-w (PMC10714628; doi:10.1186/s40795-023-00806-w)
Supplement: Supplementary file 1 — Additional file 1. This manusrcipt has separate accompying supplementary files. [file 40795_2023_806_MOESM1_ESM.zip]

Archive with 6 entries (6 files):
- Supplement_Figure_A1.pdf
- Supplement_Figure_A2.pdf
- Supplement_Figure_A3.pdf
- Supplement_Figure_A4.pdf
- Supplement_Figure_A5.pdf
- Supplement_Table_A1.pdf
